# Supplementary material for: The Meq Genes of Nigerian Marek’s Disease Virus (MDV) Field Isolates Contain Mutations Common to Both European and US High Virulence Strains
Source: Viruses. 2024 Dec 31;17(1):56. doi: 10.3390/v17010056 (PMC11769123; doi:10.3390/v17010056)
Supplement: Supplementary file 1 [file viruses-17-00056-s001.zip]

Archive with 1 entries (1 files):
- viruses-3252745-supplementary.pdf
